# Supplementary material for: Evaluations of Quinone/Hydroquinone Couples Acting as Two Hydrogen Atoms Antioxidants, Radical Quenchers, and Hydrogen Atom Abstractors
Source: Biomolecules. 2025 Nov 15;15(11):1606. doi: 10.3390/biom15111606 (PMC12650150; doi:10.3390/biom15111606)
Supplement: Supplementary file 1 [file biomolecules-15-01606-s001.zip]

Archive with 1 entries (1 files):
- biomolecules-3952605-supplementary.pdf
